# Supplementary material for: Prevalence and Impact of Malnutrition Risk on Outcomes in Critically Ill Patients with Traumatic Brain Injury and Stroke: A Retrospective Cohort Study Using Electronic Health Records
Source: Nutrients. 2024 Jul 24;16(15):2396. doi: 10.3390/nu16152396 (PMC11314111; doi:10.3390/nu16152396)
Supplement: Supplementary file 1 [file nutrients-16-02396-s001.zip]

Archive with 1 entries (1 files):
- nutrients-3097933-supplementary.pdf
